# Supplementary material for: Peptide Location Fingerprinting Reveals Tissue Region-Specific Differences in Protein Structures in an Ageing Human Organ
Source: Int J Mol Sci. 2021 Sep 27;22(19):10408. doi: 10.3390/ijms221910408 (PMC8509034; doi:10.3390/ijms221910408)
Supplement: Supplementary file 1 [file ijms-22-10408-s001.zip]

Archive with 1 entries (1 files):
- ijms-1321445-supplementary.pdf
